# Supplementary material for: Effect of the CAD/CAM Milling Protocol on the Fracture Behavior of Zirconia Monolithic Crowns
Source: Materials (Basel). 2024 Jun 18;17(12):2981. doi: 10.3390/ma17122981 (PMC11206009; doi:10.3390/ma17122981)
Supplement: Supplementary file 1 [file materials-17-02981-s001.zip]

Archive with 1 entries (1 files):
- materials-3036640-supplementary.xlsx
