# Supplementary material for: Effect of the CAD/CAM Milling Protocol on the Fracture Behavior of Zirconia Monolithic Crowns
Source: Materials (Basel). 2024 Jun 18;17(12):2981. doi: 10.3390/ma17122981 (PMC11206009; doi:10.3390/ma17122981)
Supplement: Supplementary file 1 [file materials-17-02981-s001.zip › materials-3036640-supplementary.xlsx]

## Sheet: Table S1
Group	Fracture Load (N)		Group	Fracture Load (N)		Group	Fracture Load (N)
Slow	4187.19		Normal	3635.87		Fast	4571.04
Slow	4049.5		Normal	3895.31		Fast	3841.22
Slow	3790.98		Normal	2850.05		Fast	4436.41
Slow	3884.29		Normal	2076.73		Fast	4054.34
Slow	3840.93		Normal	3324.39		Fast	4953.75
Slow	3672.27		Normal	3367.3		Fast	3944.4
Slow	3305.09		Normal	4737.4		Fast	5303.35
Slow	3514.6		Normal	3468.72		Fast	4206
Slow	4221.94		Normal	3275.73		Fast	3802.26
Slow	3922.34		Normal	4220.39		Fast	3963.78
Slow	4107.02		Normal	3160.67		Fast	3814.52
Slow	3612.42		Normal	3259.49		Fast	3710.07
Slow	3522.47		Normal	3589.85		Fast	5210.71
